# Supplementary material for: Combining Ability Analysis of Yield-Related Traits of Two Elite Rice Restorer Lines in Chinese Hybrid Rice
Source: Int J Mol Sci. 2023 Aug 3;24(15):12395. doi: 10.3390/ijms241512395 (PMC10418745; doi:10.3390/ijms241512395)
Supplement: Supplementary file 1 [file ijms-24-12395-s001.zip › Table S1.xlsx]

## Sheet: Sheet1
Table S1. Authorized rice hybrid combinations derived from Yuannongsimiao and Yuehesimiao
Combinations	Sterile lines	Male parent	Whole growth period (d)	Plant height (cm)	Effective panicel No. (104/667m2)	Panicle length (cm)	No. of Spikelets per panicle	Seed setting percentage (%)	1000-grains weight (g)	Length-width ratio of brown rice	Yielf of regional trial (t·ha-1)	Increased rate in regional trial (%)	Yielf of field trial (t·ha-1)	Increased rate in field trial (%)	Blast	Xoo	Authorized variety No.	Location of regional test	Control variety	Rice Quality Grade
Xinfengyou YNSM	Xinfeng A	YNSM	117.2	114.2	19.7	22.5	161	84.3	22.3	3.6	8.64	1.3	9.16	0.2	MR	S	National authorized variety No. 20226122	Middle-lower reaches of Yangtze River	Tianyouhuazhan	Level 1
Quanliangyou YNSM	Quan 211S	YNSM	132.6	118.6	15.6	23.4	197.7	86.5	25.6	3.1	9.65	1.82	9.53	3.53	MS	MS	National authorized variety No. 20216109	Middle-lower reaches of Yangtze River	Fengliangyou 4	Level 3
Gongliangyou YNSM	Gong 887S	YNSM	132.3	118.9	16.1	26	202.5	86.2	26.2	3.2	9.74	2.6	9.34	1.46	S	MS	National authorized variety No. 20216105	Middle-lower reaches of Yangtze River	Fengliangyou 4	Level 2
Q-liangyou YNSM	Quan 151S	YNSM	132.4	112.8	16.3	24.8	209.1	87.1	24.6	3.2	10.18	6.76	9.88	4.53	MR	MS	National authorized variety No. 20210249	Middle-lower reaches of Yangtze River	Fengliangyou 4	\
Shuangliangyou YNSM	Shuang 1S	YNSM	134.9	122.8	16.4	24.3	204.2	86.1	24	3.2	9.89	4.99	9.87	11.59	S	MS	National authorized variety No. 20210221	Middle-lower reaches of Yangtze River	Fengliangyou 4	Level 2
Tailiangyou YNSM	Tai 1S	YNSM	126.8	103.1	17.8	21.7	150.4	88.4	23.7	3.3	8.13	0.9	7.61	-0.69	S	MS	Guangxi authorized variety No. 2021031	Guangxi Province	Teyou 7118	Level 2
Anyou YNSM	Anfeng A	YNSM	116.8	103.2	21	21.5	145.8	84.1	25.9	3.1	9	2.71	8.96	1.76	MS	MS	National authorized variety No. 20210319	Middle-lower reaches of Yangtze River	Wuyou 308	Level 3
			110	115.5	21.2	23.2	156.3	85	25.42	3.2	9.31	8.96	9.16	4.04	MR	MS	Hubei authorized variety No. 2021031	Hubei Province	Huanghuazhan	\
			136.7	108.6	14.4	22.4	177.5	89.4	26.9	2.8	8.83	5.94	8.23	2.63	S	\	Sichuan authorized variety No. 2021031	Sichuan Province	Fuyou 838	\
Wuxiangyou YNSM	Wuxiang A	YNSM	117.5	105.1	21.1	21.8	150.9	83.8	24	4.2	9.17558	1.98	8.89815	0.41	MS	S	National authorized variety No. 20206205	Middle-lower reaches of Yangtze River	Tianyouhuazhan	Level 2
			151.1	112	16.8	23.2	182.9	89.8	25.2	4.1	9.46	2	8.38	2.79	MS	\	National authorized variety No. 20216025	Upper reaches of Yangtze River	F-You 498	Level 2
			121.8	107.4	17.5	22	157.8	86	23.8	3.6	8.24	3.58	7.56	5.49	MS	S	Guangxi authorized variety No. 2021046	Guangxi Province	Teyou 7118	Level 3
Huashengyou YNSM	Huasheng A	YNSM	116.1	101.6	19.7	23.2	151.5	86.2	26	3.8	9.10785	1.155	8.9625	1.14	MS	MS	National authorized variety No. 20206202	Middle-lower reaches of Yangtze River	Tianyouhuazhan	Level 2
			118.4	108.4	17.7	25	179	84.4	25.8	3.6	9.51	4.3	10.15	10	MR	MS	National authorized variety No. 20220206	Middle-lower reaches of Yangtze River	Wuyou 308	Level 2
Jingtaiyou YNSM	Jingtai A	YNSM	116.1	110.1	20.3	22.7	160.5	83.3	23	3.6	8.84587	0.765	8.94225	0.73	S	MS	National authorized variety No. 20206181	Middle-lower reaches of Yangtze River	Wuyou 308	Level 2
Chuankangyou YNSM	Chuanka 606A	YNSM	151.4	111.1	15.7	23.9	187.2	87.2	26.6	3.2	9.4776	0.585	9.2487	3.8	MS	\	National authorized variety No. 20206207	Upper reaches of Yangtze River	F-You 498	Level 2
Rongqiyou YNSM	Rong 7A	YNSM	149.5	114.9	15.4	23.1	188.5	93	25.4	3.1	9.78068	3.395	9.06885	1.78	S	\	National authorized variety No. 20206023	Upper reaches of Yangtze River	F-You 498	Level 2
Guangbayou YNSM	Guang 8A	YNSM	118.4	106.7	20.3	22.8	164.2	84.6	21.7	3.7	8.63932	0.31	8.8707	1.64	MR	MS	National authorized variety No. 20196166	Middle-lower reaches of Yangtze River	Tianyouhuazhan	Level 3
Hengfengyou YNSM	Hengfeng A	YNSM	122.5	111.3	17.4	22.6	177.2	90.1	24.7	3.3	8.51	4.42	8.64	4.42	MS	S	Guangxi authorized variety No. 2022043	Guangxi Province	Teyou 7118	Level 3
			147.6	107.9	16.3	22.3	183.5	91.6	25.4	3.4	9.6912	2.445	9.19365	3.18	MS	\	National authorized variety No. 20206022	Upper reaches of Yangtze River	F-You 498	Level 3
			116.5	107.6	19.1	22.5	162.9	85.4	24.3	3.5	8.73863	1.475	8.91495	2.15	MS	S	National authorized variety No. 20196165	Middle-lower reaches of Yangtze River	Tianyouhuazhan	Level 3
Guangtaiyou YNSM	Guangtai A	YNSM	116.5	104	20.8	21.1	145.6	81.1	25.6	3.3	8.68778	1.435	8.79615	3.41	S	MS	National authorized variety No. 20196161	Upper reaches of Yangtze River	Wuyou 308	Level 2
Jitianyou YNSM	Jitian A	YNSM	122.1	102.5	18	23.3	166.9	82.7	23.3	3.1	8.499	4.405	7.815	5.65	MS	MS-HS	Guangxi authorized variety No. 2020019	Guangxi Province	Wuyou 308	Level 3
			117.2	103.1	20.8	22..4	162	78.2	23.1	3.3	8.6967	1.54	8.7309	2.64	S	S	National authorized variety No. 20196160	Middle-lower reaches of Yangtze River	Wuyou 308	Level 2
Changshengyou YNSM	Changsheng 843A	YNSM	116.9	105.1	20.7	22.5	142.5	83.1	24.4	4	8.7647	2.335	8.69565	2.23	MS	MS	National authorized variety No. 20196159	Middle-lower reaches of Yangtze River	Wuyou 308	Level 3
			128	108.5	18.4	23.4	159	84.8	24.7	3.6	7.725	4.795	6.8655	5	R	S	Guangdong authorized variety No. 20190071	Guangdong Province	Huayou 665	-
Taoyou YNSM	Taonong 1A	YNSM	115.6	103.6	20.2	23.3	131.7	85.6	27.4	3.5	8.5998	0.41	8.64945	1.68	S	S	National authorized variety No. 20196158	Middle-lower reaches of Yangtze River	Wuyou 308	Level 2
Huiliangyou YNSM	1892S	YNSM	132.1	117.2	16.7	24.4	196.7	86	24	3.4	9.7128	4.105	9.6804	2.96	MS	S	National authorized variety No. 20196123	Middle-lower reaches of Yangtze River	Fengliangyou 4	Level 2
C-Liangyou YNSM	C815S	YNSM	152.4	109.3	16.5	22.7	192.6	91	24.7	3	9.69833	2.925	9.18465	3.08	MS	\	National authorized variety No. 20206026	Upper reaches of Yangtze River	F-You 498	Level 2
			133.5	119.2	17.7	24.9	192.1	83.5	24.5	3.2	9.64222	3.35	9.90045	5.3	MS	MS	National authorized variety No. 20196122	Middle-lower reaches of Yangtze River	Fengliangyou 4	Level 2
Rongyou YNSM	Rongfeng A	YNSM	148.5	104.3	15.5	22.7	184.8	85.6	26.8	3.1	9.72862	3.145	9.06645	2.63	S	\	National authorized variety No. 20196041	Upper reaches of Yangtze River	F-You 498	\
			116.3	101.2	19.2	21.3	143.4	84.6	26	3.3	8.7999	2.145	8.83905	1.28	MS	\		Middle-lower reaches of Yangtze River	Tianyouhuazhan	Level 3
Xinrongyou YNSM	Xinrong A	YNSM	139.1	105.7	14.8	21.9	187.6	88.6	24.8	2.6	8.59	4.24	8.34	4.94	S	\	Sichuan authorized variety No. 2020017	Sichuan Province	Fuyou 838	Level 3
			120.8	101.9	19.6	22.5	146.1	85.2	24.5	2.7	8.55825	5.095	7.644	3.96	MS	MS-HS	Guangxi authorized variety No. 2020017	Guangxi Province	Wuyou 308	\
			147	108.1	15.9	22.1	185.9	92.2	24.3	2.8	9.7656	3.23	9.0801	1.91	S	\	National authorized variety No. 20206024	Upper reaches of Yangtze River	F-You 498	\
			116.9	99.2	20.9	21.6	155.6	81.8	24	2.8	8.80125	2.38	8.60325	3.42	MS	S	National authorized variety No. 20186108	Middle-lower reaches of Yangtze River	Wuyou 308	Level 2
Quanyou YNSM	Quan 9311A	YNSM	124.3	115.6	15.2	24.1	175.8	84	26.9	3.1	8.436	7.015	7.491	6.08	MS	MS-HS	Guangxi authorized variety No. 2020082	Guangxi Province	Teyou 7118	Level 1
			132.6	121.9	16	25.5	190	85.5	26.8	3.1	9.62535	3.61	9.8568	5.68	S	S	National authorized variety No. 20186101	Middle-lower reaches of Yangtze River	Fengliangyou 4	Level 3
Zaoyou YNSM	Zaofeng A	YNSM	120.8	104	21.3	\	157.8	84.4	23.8	\	8.44013	1.835	9.68775	4.23	MR	S	Anhui authorized variety No. 20200026	Anhui Province	Xinyou 188	Level 2
			116.3	96.5	22	20.8	151.8	83.8	25	3.2	9.04005	4.195	8.499	3.58	MS	S	National authorized variety No. 20180043	Middle-lower reaches of Yangtze River	Wuyou 308	Level 2
Longliangyou 1212	Longke 638S	R1212/YNSM	119.1	108.7	16.7	22.5	162.1	80.3	25.9	3.6	7.5756	3.855	7.32435	2.27	MS	MR-MS	Guangxi authorized variety No. 2020138	Guangxi Province	Fengtianyou 553	Level 3
			154.6	112.5	23.5	23.5	186.5	86.5	26.1	3	9.6975	1.94	9.3582	1.09	MS	\	National authorized variety No. 20196013	Upper reaches of Yangtze River	F-You 498	Level 2
			119.1	107.7	16.7	23.1	155.2	79.5	25.6	3.2	7.19707	5.89	7.02285	5.39	MR	MS		Southern China	Boyou 998	Level 2
			140.4	121.7	16.5	24.6	191.8	83.3	25.7	3.1	9.912	6.05	9.8115	6.8	MS	MS	National authorized variety No. 20170022	Middle-lower reaches of Yangtze River	Fengliangyou 4	Level 3
			149.1	112.5	18.2	23.2	167	87.1	25.8	3.1	9.83108	6.29	8.78835	7.05	R	\		Wuling Mountain Area	Ⅱ-You 264	Level 3
			127	121.7	17	\	190	82	25.4	3.2	9.5895	3.35	\	\	R	MS	Hunan authorized variety No. 2016010	Hunan Province	C-Liangyou 343	\
Ningliangyou 1212	Ning 296S	R1212/YNSM	126	106.7	18.3	23.2	150	87.8	23.5	3.2	7.341	2.485	6.534	1.79	R	MS	Guangdong authorized variety No. 20200030	Guangdong Province	Wuyou 615	Level 2
Jiuliangyou 1212	33S	R1212/YNSM	116.5	99.2	20.2	22.3	156.5	83.7	23.9	3.1	9.3561	4.1	8.57115	5.2	MS	S	National authorized variety No. 20196140	Middle-lower reaches of Yangtze River	Wuyou 308	Level 3
Longbayou 1212	Long 8A	R1212/YNSM	117.7	101	17.2	22.9	156	80.7	26.2	3.3	7.3122	4.11	7.26435	4.48	MR	MS	National authorized variety No. 20196178	Southern China	Boyou 998	Level 3
Longyou 1212	Longxiang 634A	R1212/YNSM	116.8	99.5	21	22.1	146.2	84.2	25	3.5	8.75333	2.455	8.3922	3.17	S	HS	National authorized variety No. 20196139	Middle-lower reaches of Yangtze River	Wuyou 308	Level 3
			128	102.6	18.3	21.4	159	84.1	24.3	3.4	7.91025	6.27	6.738	3.05	R	MS	Guangdong authorized variety No. 20190073	Guangdong Province	Huayou 665	-
Jingliangyou 1212	Jing 4155S	R1212/YNSM	128.6	113.8	16.8	24.3	167.3	83.2	23.9	3.1	8.05	0.17	7.99	2.97	MS	S	Guangxi authorized variety No. 2021025	Guangxi Province	Teyou 7118	Level 2
			128.3	111.9	18.7	24	157.8	84.3	23.8	3.1	7.95045	-0.59	7.76265	0.83	MR	S	National authorized variety No. 20206001	Southern China	Tianyouhuazhan	Level 2
			153.7	107.9	16.4	23.6	192.3	86	24.5	2.9	9.33765	0.955	9.3249	2.97	MR	\	National authorized variety No. 20186010	Upper reaches of Yangtze River	F-You 498	Level 2
			133.3	120.3	16.9	25.6	241.8	85.4	24.2	3.2	9.18143	2.39	9.0036	2.27	MR	S		Middle-lower reaches of Yangtze River	Fengliangyou 4	Level 2
			149	103.1	17.2	23.9	162.3	82	25.4	3.1	8.2575	0.485	\	\	R	\	Hubei authorized variety No. 2018028	Hubei Province	Ⅱ-You 264	Level 2
			116.9	104.2	17.3	23	156.6	87.9	24.2	3.2	7.65862	10.565	7.41255	14.08	MR	S	National authorized variety No. 2016601	Southern China	Boyou 998	Level 3
Jinliangyou 1212	Jin 4128S	R1212/YNSM	118.7	102.8	19.8	21.9	150.6	83.9	26.2	3.3	8.91525	3.65	8.7435	3.9	S	MS	National authorized variety No. 20176086	Middle-lower reaches of Yangtze River	Wuyou 308	Level 3
Longjingyou 1212	Longjing 4032A	R1212/YNSM	129.2	108.4	17.3	\	180.6	84.9	25.1	\	9.33	4.28	9.43	6.47	S	S	Anhui authorized variety No. 2018028	Anhui Province	Ⅱ-You 838	Level 2
			146.3	101.5	16.1	23.1	175	88	26	3.2	9.23617	-2.075	9.14235	-0.92	MS	\	National authorized variety No. 20196015	Upper reaches of Yangtze River	F-You 498	Level 2
			121.9	102.8	19.2	23	150.8	83.8	25.9	3.4	8.6385	0.6	8.646	0.7	MS	S	National authorized variety No. 20176093	Middle-lower reaches of Yangtze River	Tianyouhuazhan	Level 3
			122	108.7	20.6	\	151.5	86.7	27.1	3.6	9.86925	4.95	8.121	6.6	MR	S	Hunan authorized variety No. 20170037	Hunan Province	Tianyouhuazhan	Level 2
Wanliangyou 1226	Wan 53S	R1226/YHSM	138	112.3	16.4	\	209.7	84.1	23.1	\	9.42	3.08	9.6	6.41	MS	S	Anhui authorized variety No. 20221017	Anhui Province	Ⅱ-You 838	Level 2
Shuangliangyou YHSM	Shuang 1S	YHSM	134.1	120.5	15.4	24.5	216.6	85.6	25	3.1	9.78	7	10.06	11	MR	MS	National authorized variety No. 20220173	Middle-lower reaches of Yangtze River	Fengliangyou 4	Level 2
Fuxingyou YHSM	Fuxing A	YHSM	123.7	101.1	16.6	23	166.7	78.3	25.6	3.1	8.17	2.4	8.06	11.4	MR	\	Fujian authorized variety No. 20220074	Fujian Province	Yiyou 673	Level 3
Tailiangyou YHSM	Tai 1S	YHSM	125	102	15.3	\	191.6	88.6	22.3	\	8.58	4.5	8.27	1.4	MR	MS	Zhejiang authorized variety No. 2022025	Zhejiang Province	Zhongzheyou 8	Level 2
Chuankangyou YHSM	Chuankang 606A	YHSM	149.4	110.3	14.6	24.4	210.7	81.1	26.6	3.1	8.79	6.21	8.96	5.19	MS	\	Sichuan authorized variety No. 2022008	Sichuan Province	Yixiangyou 2115	Level 2
Yiliangyou YHSM	Yi 275S	YHSM	133.5	116.1	15.8	25.5	210.7	88.2	23.9	3.1	9.8	3.31	9.4	2.08	MR	MS	National authorized variety No. 20216107	Middle-lower reaches of Yangtze River	Fengliangyou 4	Level 2
Zheliangyou YHSM	Zheke 52S	YHSM	130.4	118.6	16.4	24.1	209.6	84.5	24.1	3.1	10.04	3.34	10.02	6.4	MS	MS	National authorized variety No. 20210209	Middle-lower reaches of Yangtze River	Fengliangyou 4	\
Huashengyou YHSM	Huasheng A	YHSM	115.2	109.2	18.9	25.4	174.2	86.2	25.17	3.8	9.17	1.43	9.13	3.83	MS	S	Hubei authorized variety No. 20210086	Hubei Province	Wuyou 308	Level 2
Qingyou YHSM	Qingda A	YHSM	128.2	96.2	18.2	22.6	151.4	82.17	24.8	\	7.61	4.75	\	\	MR	\	Fujian authorized variety No. 20210003	Fujian Province	T78you 2155	\
Y-liangyou YHSM	Y58S	YHSM	143.9	106.5	15.8	23.7	186	88.7	23.3	3	8.38	5.2	8.6	8.23	MS	\	Sichuan authorized variety No. 2021062	Sichuan Province	Fuyou 838	Level3
			137	120.1	18.6	26.7	174.9	83.3	24.1	2.9	8.62	2.45	10.05	5.2	MS	S	Henan authorized variety No. 20210001	Henan Province	Fengliangyou 4	Level 2
Woliangyou YHSM	Wo S	YHSM	115	97.5	17.1	23.2	150	83.9	25	3.2	7.04288	-3.085	7.90125	7.7	HR	R	Guangdong authorized variety No. 20200081	Guangdong Province	Guangbayou 2168	Level 1
Neiwuyou YHSM	Neixiang 5A	YHSM	146.7	113.2	14.3	24.5	192.2	85.6	28.1	3	9.72	3.4	9.19	7.63	S	\	Sichuan authorized variety No. 20212033	Sichuan Province	Yixiangyou 2115	Level3
Yiyou YHSM	Yixiang 1A	YHSM	150.1	117.5	14.6	25.2	187.2	84.8	27.5	2.9	8.71	3.24	9.17	7.37	MS	\	Sichuan authorized variety No. 20212034	Sichuan Province	Yixiangyou 2115	Level3
Chuannongyou 1226	Chuannong 7A	R1226/YHSM	140.8	108.5	14.1	23.2	214.7	87.4	23.5	3	8.44	6.64	8.7	9.54	MS	\	Sichuan authorized variety No. 20212057	Sichuan Province	Fuyou 838	Level3
Ⅲ-liangyou 1226	033S	R1226/YHSM	130	108.8	16.5	\	189.1	86.6	23.8	\	9.3	5.09	8.68	3.07	MS	S	Anhui authorized variety No. 20211018	Anhui Province	Wuyou 308	Level 2
Teyou YHSM	Te A	YHSM	122	108.1	16.4	23.9	150	79	26.6	2.5	6.74407	-1.975	6.837	6.6	R	S	Guangdong authorized variety No. 20200041	Guangdong Province	Shenliangyou 58 xiangyouzhan	-
Tailiangyou YHSM	Tai S	YHSM	121	106.3	16.9	24.3	162	85	24.2	3.1	7.4481	3.43	6.39	-0.45	R	MR	Guangdong authorized variety No. 20200026	Guangdong Province	Tianyou 3618/Wuyou 615	Level 3
Antianyou YHSM	Antian A	YHSM	117.5	109.3	19.4	22.1	175.3	85.4	26.2	3.1	10.1396	4.34	9.7836	2.07	MS	MS	National authorized variety No. 20206191	Middle-lower reaches of Yangtze River	Wuyou308	\
Zhongguangliangyou YHSM	Guang YS	YHSM	120.7	115.8	20.4	24.3	160.6	85.7	24.9	3.1	8.83305	5.85	8.6745	4.6	S	S	National authorized variety No. 20206154	Middle-lower reaches of Yangtze River	Fengliangyou 4	Level 3
Huiliangyou YHSM	1892S	YHSM	149.4	108.2	15	23.3	193.7	89.2	25.6	3	8.66	2.72	10.96	6.81	MS		Sichuan authorized variety No. 20216007	Sichuan Province	Yixiangyou 2115	Level 3
			137	116.7	16.6	\	205.4	87.1	24.5	\	9.96	10.61	9.28	8.23	MS	S	Anhui authorized variety No. 20211023	Anhui Province	Ⅱ-You 838	Level 3
			130.7	117.9	17.1	24.3	205.7	88.4	25	3.2	10.1027	5.465	10.0083	4.2	MS	S	National authorized variety No. 20206106	Middle-lower reaches of Yangtze River	Fengliangyou 4	Level 3
Chunliangyou YHSM	Chun 6S	YHSM	115.3	105.4	15.2	23.3	171.8	83.6	27.1	3.3	7.76595	6.77	7.55535	4.96	MS	MS	National authorized variety No. 20200268	Southern China	Boyou 998	Level 3
Huangyou YHSM	Huangda A	YHSM	127.2	101.8	15.6	22.8	160.4	83.4	27.8	3.1	8.26	3.84	9.04	13.72	S	\	Sichuan authorized variety No. 20220036	Sichuan Province	Chuanzuoyou 8727	Level 2
			111.8	106.9	19.3	23.8	170.9	88.3	26.2	\	9.76	4.18	8.84	3.54	MS	S	National authorized variety No. 20210328	Middle-lower reaches of Yangtze River	Wuyou 308	Level 3
			128.1	98.5	17.4	22.3	152.8	85.7	26.7	\	8.0037	10.93	7.44465	8.26	MR	S	Fujian authorized variety No. 20200009	Fujian Province	T78you 2155	Level 1
Liangyou YHSM	X54S	YHSM	135.3	117.9	16.3	\	190.6	81.3	23.7	\	9.09262	6.56	9.7188	1.9	MR	S	Anhui authorized variety No. 20201066	Anhui Province	Ⅱyou 838	\
		YHSM	132.7	118.1	17.7	25.1	196.2	85.9	24.11	3.2	9.9528	4.24	\	\	MR	MS	Hubei authorized variety No. 20200010	Hubei Province	Fengliangyou 4	Level 3
Shenyou YHSM	Shen 95A	YHSM	139.9	101.1	14.2	21.9	181.1	88.3	25.4	2.9	8.1	1.7	8.43	6.05	MS	\	Sichuan authorized variety No. 20212066	Sichuan Province	Ⅱ-You 838	\
			127.9	115.5	17	\	176.3	81.9	24.5	\	9.2382	5.6	9.8346	5.43	MS	MS	Anhui authorized variety No. 20201034	Anhui Province	Guofeng 1	Level 2
Shenliangyou YHSM	Shen 08S	YHSM	152.7	105.5	15.8	24.1	188.5	86.3	24.6	3	9.12	-1.34	9.08	-0.79	MR	\	National authorized variety No. 20210036	Upper reaches of Yangtze River	F-You 498	Level 2
			131.2	120.4	16.7	25.9	201.9	87.2	23.4	3	9.96007	3.34	9.753	6.7	MS	S	National authorized variety No. 20200212	Middle-lower reaches of Yangtze River	Fengliangyou 4	Level 3
		YHSM	138	116.8	17.9	\	203.3	87.8	23.4	\	9.92243	10.165	10.3567	8.59	MR	S	Anhui authorized variety No. 20201033	Anhui Province	Ⅱ-You 838	Level 2
Taixiangyou YHSM	Taixiang 1209A	YHSM	118.9	103.5	20.1	22.5	151.1	87.2	24.2	3.5	9.1977	1.33	\	\	HS	\	Jiangxi authorized variety No. 20200046	Jiangxi Province	Tianyouhuazhan	Level 3
Jinlongyou YHSM	Jinlong A	YHSM	128	111.7	17.1	24.4	154	84.8	25.3	3.1	7.23	4.165	7.4265	2.41	R	S	Guangdong authorized variety No. 20190040	Guangdong Province	Shenliangyou 58 xiangyouzhan	-
Taiyou YHSM	Taifeng A	YHSM	107.1	102.7	20.1	22.6	142.4	83.1	23.5	3.9	7.73	4.46	7.35	4.16	MS	HS	Guangxi authorized variety No. 2022084	Guangxi Province	Tianyouhuazhan	Level 1
			126	104.7	17.9	23	159	85.8	24.6	3.5	7.62075	2.26	6.804	4.05	MS	\	Guangdong authorized variety No. 20190028	Guangdong Province	Huayou 665	Level 1
		YHSM	143.8	105.5	15.1	22.7	183.3	87.4	25.2	3.5	8.59575	5.015	10.7317	5.48	R	S	Sichuan authorized variety No. 20206006	Sichuan Province	Fuyou 838	-
Jiuyou YHSM	Quan 9311A	YHSM	148.9	106.9	13.7	23.9	196.4	85.9	28.4	2.9	9.25868	0.66	9.25575	3.73	MS	\	National authorized variety No. 20200138	Upper reaches of Yangtze River	F-You 498	Level 2
		YHSM	129.9	123.5	15.1	26.6	207.2	84.5	27.2	3.2	9.68025	4.125	9.22545	4.62	S	S	National authorized variety No. 20190118	Middle-lower reaches of Yangtze River	Fengliangyou 4	Level 2
C-Liangyou YHSM	C815S	YHSM	150.2	105.1	15.2	23	196.1	87.5	25.5	3	9.55665	2.615	9.4635	2.2	S	\	National authorized variety No. 20190061	Upper reaches of Yangtze River	F-You 498	Level 3
		YHSM	130.8	117.4	17.3	24.8	193.6	83.2	24.5	3.1	9.70725	6.3	9.639	5.6	MS	MS		Middle-lower reaches of Yangtze River	Fengliangyou 4	Level 3
Hengfengyou YHSM	Hengfeng A	YHSM	137.2	115.4	17.4	24.3	188.4	83.4	24.8	3.4	8.94	1.85	9.02	4.5	MS	S	Henan authorized variety No. 20210002	Henan Province	Fengliangyou 4	Level 2
			133.5	116.5	17	\	191.7	80.4	24.2	\	9.0882	6.605	9.423	3.67	MS	S	Anhui authorized variety No. 20191011	Anhui Province	Ⅱ-You 838	Level 2
		YHSM	149.9	105.1	16.2	22.8	191.8	91.4	24.6	3.1	9.165	7.5	8.8635	3.3	MR	\	Chongqing authorized variety No. 20190009	Chongqing Province	Yuxiang 203	Level 3
		YHSM	114	102.3	18.4	22.9	151	86.6	24.6	3.4	7.2096	5.575	7.83345	7.64	R	S	Guangdong authorized variety No. 20190070	Guangdong Province	Shenyou 9708	-
Guangbayou YHSM	Guang 8A	YHSM	116	113.7	20.8	23.2	184.5	82.3	21.7	3.3	9.62	4.09	9.21	3.24	S	MS	National authorized variety No. 20210326	Middle-lower reaches of Yangtze River	Wuyou 308	\
			142.9	107.9	15.1	23.1	201.8	85.8	22.3	3.3	8.4657	3.425	10.5936	4.12	S	\	Sichuan authorized variety No. 20206007	Sichuan Province	Fuyou 838	Level 2
		YHSM	125.3	115.3	18.7	24.4	193.1	87.2	21.3	3.5	9.75915	-0.73	\	\	MS	MS	Hubei authorized variety No. 20200017	Hubei Province	Fengliangyou 4	\
		YHSM	111.8	101.6	18.2	23.2	174.2	84.8	21.1	3.5	8.09572	6.475	7.8057	3.41	MS	MR-MS	Guangxi authorized variety No. 2020101	Guangdxi Province	Tianyouhuazhan	Level 1
		YHSM	126	108.6	18.2	23.8	165	85.4	20.6	3.4	7.149	0.8	7.635	5.3	R	S	Guangdong authorized variety No. 20190039	Guangdong Province	Shenliangyou 58 xiangyouzhan	Level 2
		YHSM	119.4	108.8	20.9	22.9	164.7	82.2	21	3.5	8.9466	0.22	\	\	HS	\	Jiangxi authorized variety No. 20190056	Jiangxi Province	Tianyouhuazhan	Level 3
Lanyou YHSM	Landa A	YHSM	121.7	103.6	17.3	22.5	172.7	82.48	25.1	\	7.79295	2.665	8.0232	8.77	MR	\	Fujian authorized variety No. 20190031	Fujian Province	Yiyou 673	\
Longliangyou YHSM	Long S	YHSM	135.5	118.3	17.4	25.1	192.1	85.3	23.6	3.4	9.873	5.75	9.6075	4.3	MR	S	National authorized variety No. 20206103	Middle-lower reaches of Yangtze River	Fengliangyou 4	Level 2
		YHSM	151.2	107.9	15	24	204.6	86.1	24.5	3.1	9.4974	1.965	9.321	1.49	S	\	National authorized variety No. 20190054	Upper reaches of Yangtze River	F-You 498	Level 3
		YHSM	134.5	119.4	16.9	\	193.2	85.9	23.8	3.3	9.68925	2.1	8.8995	2.5	MR	S	Hunan authorized variety No. 20190032	Hunan Province	Y-Liangyou 1	\
Wuyou YHSM	Wufeng A	YHSM	117.4	102.2	20	22.3	170.8	85.1	23.5	2.9	9.27465	4.07	\	\	MS	\	Jiangxi authorized variety No. 20200029	Jiangxi Province	Wuyou 308	Level 2
		YHSM	121	92..2	18.1	20.8	140	90	23.4	2.7	6.84983	2.895	7.37145	-4.14	R	HS	Guangdong authorized variety No. 2016014	Guangdong Province	Tianyou 3618	-
Note: Data source from China Rice Data Center (https://www.ricedata.cn/); "\" means that the data is not listed; "-" indicates that the rice quality is not up to standard
