# Supplementary material for: Combining Ability Analysis of Yield-Related Traits of Two Elite Rice Restorer Lines in Chinese Hybrid Rice
Source: Int J Mol Sci. 2023 Aug 3;24(15):12395. doi: 10.3390/ijms241512395 (PMC10418745; doi:10.3390/ijms241512395)
Supplement: Supplementary file 1 [file ijms-24-12395-s001.zip › Table S2.xlsx]

## Sheet: Sheet1
Table S2. The agronomic trait performances of the hybrids and restorer lines
Combination	PH (cm)	PL (cm)	EPN	NGP	NSP	SSP (%)	TWG (g)	YPP (g)
Tai S×HZ	101.9	24.1	8.4	132.3	191.3	68	21.96	24.4
Wo S×HZ	97.7	23.3	8.3	130.5	184.5	73.3	21.69	23.6
Guang 8A×HZ	106.7	23.3	8.6	172.1	218.3	72.6	17.12	24.9
Guangtai A×HZ	98.6	22.8	6.8	110.4	173.4	65.3	22.06	16.6
Wufeng A×HZ	97.3	24.6	8.2	112.4	183.4	60	20.6	21.1
Quan 9311A×HZ	113.8	25.6	7.8	161.7	239.3	71.1	21.54	27.2
Shen 08S×HZ	106.8	23.7	8.4	126.1	174.5	72.4	21.33	22.7
Fudao A×HZ	110	25.5	8.9	156.1	281.1	54.9	22.33	28.1
Yuanxiang A×HZ	100.6	24.6	6.6	144.5	242.6	62.7	18.16	16.9
Shu 2A×HZ	103	25.5	8.4	126.5	218.7	58.7	21.98	22
Tai S×R998	108.7	24.3	9.1	134.7	203.2	67	22.36	27
Wo S×R998	107.1	23.6	8.2	140.9	203.3	71.3	21.33	27.4
Guang 8A×R998	108	22.9	9.4	132.4	208.6	62.3	20.41	25
Guangtai A×R998	101.6	22.1	7.2	106.8	195.1	56.5	24.01	18.8
Wufeng A×R998	102.5	23.4	8.2	128.7	206.3	64.5	22.62	24.6
Quan 9311A×R998	115.2	24.8	7.4	176.5	241.8	74.1	23.73	31.4
Shen 08S×R998	101	22.6	7	124.8	170.2	76.6	20.97	18.5
Fudao A×R998	109.9	24.4	8.9	161.8	254.5	57.9	22.07	29.7
Yuanxiang A×R998	103.5	23.6	6.3	141.1	241.3	61.1	19.24	17.2
Shu 2A×R998	107.8	25.3	7.8	168.5	250.5	65.7	20.12	24.8
Tai S×YHSM	100	24.6	6.2	156.3	219.1	78.7	21.69	23.2
Wo S×YHSM	100.5	24.4	8	161.6	206.3	78.6	21.04	27
Guang 8A×YHSM	102.7	23.4	8.2	172.2	238.3	73.5	18.43	27.5
Guangtai A×YHSM	92.4	23.6	7.4	154.2	220.7	69.4	22.19	25.1
Wufeng A×YHSM	95.7	23.7	7.8	123.7	206.6	61.1	22.47	21.2
Quan 9311A×YHSM	110.2	25	7.7	184.2	252.8	72.9	24.15	34.3
Shen 08S×YHSM	103	23.1	6.8	140.4	172.6	78.9	21.44	21.4
Fudao A×YHSM	103.9	25.5	7.5	165.8	295.2	62.1	22.05	27.1
Yuanxiang A×YHSM	101	24.8	7.5	146.9	227.7	66.1	20.41	21.3
Shu 2A×YHSM	101.8	25.4	7.8	153.7	210	73.4	23.45	27.8
Tai S×YNSM	101.5	24.3	6.2	164.5	212.8	77	21.48	21.8
Wo S×YNSM	95	23.5	7.7	131.2	188.8	69.5	22.76	23.1
Guang 8A×YNSM	106.3	22.9	7.3	162.3	228.8	73.8	18.62	23.2
Guangtai A×YNSM	96.7	22.8	7.7	141.6	198.7	72.8	21.52	23
Wufeng A×YNSM	96.1	23.7	7.7	132.8	199	66.6	22.52	22.7
Quan 9311A×YNSM	109.1	24.6	7	167.4	231.5	76.9	22.77	27.3
Shen 08S×YNSM	103.8	24.4	7.1	138.3	186.9	75.9	21.15	24.1
Fudao A×YNSM	104.9	24.9	8.3	171	284.8	64	21.41	30.9
Yuanxiang A×YNSM	104.7	24.5	8	189.8	245.8	70.9	19.07	29.2
Shu 2A×YNSM	100.2	24.9	7.5	151.4	211.6	72.4	21.49	25
Tai S×YMZ	108.3	23.7	7.5	169	259.2	66.3	18.97	24.1
Wo S×YMZ	105.2	23.6	8.7	146	200.6	77.7	21.61	27.1
Guang 8A×YMZ	105.7	23.4	7.4	160	254.2	60.5	18.37	21.2
Guangtai A×YMZ	99.3	23.2	8.2	130.1	192.5	68.1	21.43	23.1
Wufeng A×YMZ	102.7	23.8	7.8	142.9	222	70.6	21.92	24.6
Quan 9311A×YMZ	120.1	25.4	7.6	135.9	218	65.9	25.44	27.6
Shen 08S×YMZ	113.3	24.5	7.7	136.5	174.7	78.1	21.92	28.7
Fudao A×YMZ	105.6	25.2	8.7	141.7	261.8	54.3	21.47	27.5
Yuanxiang A×YMZ	104.5	23.6	5.2	133.1	201.2	68.6	17.73	19.4
Shu 2A×YMZ	103.2	24.7	6.3	132.6	222	60.4	21.48	29.4
Mean value of combinations	103.985	24.0993	7.692	146.528	218.524	68.4275	21.3217	24.6192
CV of combinations (%)	5.23128	3.69538	10.8516	13.1341	13.9015	9.88214	7.9681	15.6674
HZ	97.4	22.9	7.9	134	184.9	72.8	20.16	21.5
R998	102.9	22.1	7.6	145.8	181.9	78.1	23.67	25.9
YHSM	97.4	23.6	7.4	156.8	187.9	82	23.15	27
YNSM	97.6	22.3	8.2	140.8	178.4	82.7	23.11	26.7
YMZ	105.1	21.2	7.7	160.2	207.9	79.1	23.49	28.9
Mean value of restorer lines	100.08	22.42	7.76	147.52	188.2	78.94	22.716	26
CV of restorer lines(%)	3.65999	4.00683	3.92988	7.40876	6.14393	4.9846	6.37402	10.5612
PH = plant height, PL = panicle length, EPN = effective panicle number, NGP = number grains per panicle, NSP = number spikelets per panicle, SSP = seed setting percentage, TGW = 1000 grains weight, YPP = yield per plant, HZ = Huazhan, R998 = Guamghui 998, YHSM = Yuehesimiao, YNSM = Yuenongsimaio, YMZ = Yuemeizhan, CV = coefficients of variation.
