# Supplementary material for: Combining Ability Analysis of Yield-Related Traits of Two Elite Rice Restorer Lines in Chinese Hybrid Rice
Source: Int J Mol Sci. 2023 Aug 3;24(15):12395. doi: 10.3390/ijms241512395 (PMC10418745; doi:10.3390/ijms241512395)
Supplement: Supplementary file 1 [file ijms-24-12395-s001.zip › Table S3.xlsx]

## Sheet: Sheet1
Table S3. GCA effect values of agronomic traits of each male sterile line
Parents	PH	PL	EPN	NGP	NSP	SSP	TGW	YPP
Tai S	0.095354	0.0886565	-0.361335	4.84595	-1.39944	3.01398	-0.0286658	-0.532658
Wo S	-2.87798	-0.438005	0.332001	-4.49399	-21.8061	5.66732	0.378009	1.03401
Guang 8A	1.90864	-0.904663	0.325336	13.2861	11.114	0.140698	-2.73534	-0.246007
Guangtai A	-6.28463	-1.19801	-0.374665	-17.8941	-22.4459	-2.01267	0.918009	-3.27933
Wufeng A	-5.10471	-0.257993	0.111997	-18.4273	-15.0527	-3.87267	0.698003	-1.78599
Quan 9311A	9.68867	0.975342	-0.328002	18.606	18.1807	3.76736	2.19801	4.96068
Shen 08S	1.59533	-0.471333	-0.454662	-13.2874	-42.7526	7.92731	0.0446623	-1.53267
Fudao A	2.86863	1.00199	0.651996	12.7527	56.9407	-9.78601	0.537995	4.034
Yuanxiang A	-1.11128	0.14201	-0.487995	4.58601	13.1806	-2.53933	-2.39534	-3.83268
Shu 2A	-0.778014	1.062	0.58533	0.0259353	4.04076	-2.30598	0.384663	1.18067
PH = plant height, PL = panicle length, EPN = effective panicle number, NGP = number grains per panicle, NSP = number spikelets per panicle, SSP = seed setting percentage, TGW = 1000 grains weight, YPP = yield per plant.
