# Supplementary material for: Combining Ability Analysis of Yield-Related Traits of Two Elite Rice Restorer Lines in Chinese Hybrid Rice
Source: Int J Mol Sci. 2023 Aug 3;24(15):12395. doi: 10.3390/ijms241512395 (PMC10418745; doi:10.3390/ijms241512395)
Supplement: Supplementary file 1 [file ijms-24-12395-s001.zip › Table S4.xlsx]

## Sheet: Sheet1
Table S4. Special combining ability effect values of agronomic traits in 50 hybrid combinations
Combination	PH	PL	EPN	NGP	NSP	SSP	TGW	YPP
Tai S/HZ	-1.86538	-0.345324	0.707999	-9.84605	-18.0507	-0.903996	1.10534	2.12267
Wo S/HZ	-3.09199	-0.58534	-0.0520035	-2.27264	-4.44394	1.77603	0.431991	-0.110675
Guang 8A/HZ	1.18803	-0.0520035	0.15467	21.5473	-3.49729	6.60266	-1.02132	2.36935
Guangtai A/HZ	1.21465	-0.258668	-0.845331	-8.9726	-14.8373	1.35599	0.258674	-2.79734
Wufeng A/HZ	-1.19863	0.56799	0.00133302	-6.43929	-12.2639	-2.01733	-0.988009	0.176001
Quan 9311A/HZ	0.47469	0.334673	0.107998	5.82739	10.4359	1.47602	-1.55467	-0.470657
Shen 08S/HZ	1.56799	-0.185338	0.834659	2.18736	6.50268	-1.48403	0.431991	1.45601
Fudao A/HZ	3.49472	0.20799	0.261335	6.04733	13.4761	-1.204	0.938676	1.28932
Yuanxiang A/HZ	-1.92538	0.13466	-0.99866	2.68072	18.7694	-0.650658	-0.327993	-2.044
Shu 2A/HZ	0.141315	0.181337	-0.171999	-10.7594	3.90943	-4.9507	0.725325	-1.99067
Tai S/R998	2.03134	0.478008	1.50133	-11.736	-12.874	-1.67065	0.70534	3.13266
Wo S/R998	3.47132	0.337999	-0.092002	3.73733	7.66589	-0.0573466	-0.70133	1.866
Guang 8A/R998	-0.448694	0.104658	1.11466	-22.5094	-19.9873	-3.49732	1.44534	0.812657
Guangtai A/R998	1.34463	-0.468658	-0.351996	-16.8961	0.0393347	-7.17736	1.392	-2.354
Wufeng A/R998	1.09797	-0.00867528	0.161335	5.4706	3.91271	2.6493	0.245344	1.91933
Quan 9311A/R998	-1.02862	0.158011	-0.232001	16.2373	6.21269	4.60935	-0.154676	2.03934
Shen 08S/R998	-7.13533	-0.661996	-0.538666	-3.50274	-4.55408	2.94931	-0.768004	-4.40068
Fudao A/R998	0.524707	-0.335324	0.321329	7.45736	-19.9807	1.96265	-0.16133	1.23267
Yuanxiang A/R998	-1.89533	-0.175337	-1.10533	-5.10926	10.6127	-2.08398	-0.0280046	-3.40067
Shu 2A/R998	2.038	0.571339	-0.778665	26.8507	28.9527	2.31597	-1.97468	-0.84734
Tai S/YHSM	-1.22536	0.20799	-0.955329	-4.386	-4.43739	4.27266	-0.00467099	-1.88401
Wo S/YHSM	2.28132	0.468007	0.184663	10.1873	3.20272	1.38597	-1.04466	0.415997
Guang 8A/YHSM	-0.305299	0.00132539	0.358002	2.97406	2.21607	1.87937	-0.564677	2.19601
Guangtai A/YHSM	-2.4453	0.428005	0.258002	16.2207	18.1759	-0.0340111	-0.451337	2.76268
Wufeng A/YHSM	-0.291989	-0.345324	0.204666	-13.7793	-3.28401	-6.54066	0.0353417	-2.63067
Quan 9311A/YHSM	-0.618709	-0.378676	0.577998	9.62069	9.7161	-2.31398	0.202004	3.72267
Shen 08S/YHSM	0.274624	-0.798656	-0.228668	-2.25271	-9.55068	-0.474033	-0.344672	-2.65068
Fudao A/YHSM	-0.131957	0.128009	-0.635333	-2.82607	13.3561	0.439338	-0.238007	-2.51734
Yuanxiang A/YHSM	1.01468	0.321323	0.471333	-13.5259	-10.484	-2.87397	1.062	-0.450655
Shu 2A/YHSM	1.44799	-0.0320021	-0.235333	-2.23264	-18.9106	4.25932	1.34868	1.036
Tai S/YNSM	-0.392022	0.121333	-0.858662	4.6373	-4.6841	2.05264	0.208659	-2.74066
Wo S/YNSM	-3.95204	-0.118659	-0.118662	-19.3894	-8.24389	-8.13398	1.10201	-2.974
Guang 8A/YNSM	2.52797	-0.251993	-0.445331	-5.96938	-1.16409	1.72601	0.0820089	-1.52733
Guangtai A/YNSM	1.12137	-0.025327	0.587996	4.44403	2.29605	2.77933	-0.671342	1.23935
Wufeng A/YNSM	-0.591985	-0.132009	0.168	-3.78934	-4.83074	-1.52735	0.515344	-0.587342
Quan 9311A/YNSM	-2.45196	-0.398677	-0.125335	-6.22272	-5.53067	1.16602	-0.684673	-2.66733
Shen 08S/YNSM	0.374657	0.748002	0.0679998	-3.42932	10.8026	-4.02733	-0.164658	0.625991
Fudao A/YNSM	0.168039	-0.0920062	0.228001	3.19737	8.97596	1.7527	-0.424676	1.826
Yuanxiang A/YNSM	4.01464	0.368001	1.03466	30.1974	13.7027	1.506	0.208659	7.99267
Shu 2A/YNSM	-0.818672	-0.218665	-0.538666	-3.67593	-11.324	2.70603	-0.171333	-1.18735
Tai S/YMZ	1.45131	-0.462007	-0.395335	21.3307	40.046	-3.75066	-2.01467	-0.630671
Wo S/YMZ	1.29128	-0.102007	0.0779974	7.73737	1.81923	5.02932	0.212007	0.802657
Guang 8A/YMZ	-2.962	0.197989	-1.182	3.95726	22.4326	-6.71065	0.0586753	-3.85068
Guangtai A/YMZ	-1.23534	0.324672	0.351329	5.20406	-5.67403	3.07598	-0.527992	1.14934
Wufeng A/YMZ	0.984631	-0.0820055	-0.535333	18.5373	16.4659	7.43603	0.192001	1.12266
Quan 9311A/YMZ	3.6247	0.28467	-0.328668	-25.4626	-20.8341	-4.93735	2.19199	-2.624
Shen 08S/YMZ	4.91796	0.898012	-0.135333	6.99726	-3.20075	3.03602	0.845342	4.96935
Fudao A/YMZ	-4.0553	0.0913314	-0.175331	-13.876	-15.8274	-2.95068	-0.114663	-1.83068
Yuanxiang A/YMZ	-1.20872	-0.64867	0.598001	-14.2426	-32.6006	4.10268	-0.91466	-2.09733
Shu 2A/YMZ	-2.80863	-0.50201	1.72466	-10.1826	-2.62734	-4.33069	0.0720057	2.98933
PH = plant height, PL = panicle length, EPN = effective panicle number, NGP = number grains per panicle, NSP = number spikelets per panicle, SSP = seed setting percentage, TGW = 1000 grains weight, YPP = yield per plant, HZ = Huazhan, R998 = Guamghui 998, YHSM = Yuehesimiao, YNSM = Yuenongsimaio, YMZ = Yuemeizhan.
