# Supplementary material for: Combining Ability Analysis of Yield-Related Traits of Two Elite Rice Restorer Lines in Chinese Hybrid Rice
Source: Int J Mol Sci. 2023 Aug 3;24(15):12395. doi: 10.3390/ijms241512395 (PMC10418745; doi:10.3390/ijms241512395)
Supplement: Supplementary file 1 [file ijms-24-12395-s001.zip › Table S5.xlsx]

## Sheet: Sheet1
Table S5. The pedigree details of the parental lines of hybrid rice.
No.	Parental lines	Pedigree
1	Yuenongsimiao	Huanghuazhan/Yuetai 13
2	Yuehesimiao	Yuenongsimiao/Yueyinsimiao
3	Yuemeizhan	Yuejinyinzhan///Fengmeizhan/Qianchonglang//Fengmeizhan
4	Huazhan	SC02-S6 (Guangqingzhan/Fengbazhan//Wufengzhan 2)
5	Guanghui 998	R1333/R1361
6	Tai S	Yuejing 1S//Yuejing 1S/V5400///Yuejing 1S
7	Wo S	Yuejing 1S//Yuejing 1S/V5400///Yuejing 1S
8	Guang 8A	Zengchengsimiao-8 Xuan/1325B (Yuefeng B/26)
9	Guangtai A	Rongfeng B//Mi 31/W254///Tianfeng B/Yuefeng B
10	Wufeng A	YouⅠB/G9248
11	Quan 9311A	Zhong 9B (You ⅠB/L301B//Feigai B)//222B/R9311
12	Shen 08S	Y58S/Zaoyou 143
13	Fudao A	Luxiang 90B (K 18B/Luxiang 920)/IR58025B
14	Yuanxiang A	Manxiang 16B/F39-5 (Baotinghangeng/Xianghui 94-5)
15	Shu 2A	Ⅱ-32B/Rong 18B (Mian 5B/D Xiang 1B)
