# Supplementary material for: Combining Ability Analysis of Yield-Related Traits of Two Elite Rice Restorer Lines in Chinese Hybrid Rice
Source: Int J Mol Sci. 2023 Aug 3;24(15):12395. doi: 10.3390/ijms241512395 (PMC10418745; doi:10.3390/ijms241512395)
Supplement: Supplementary file 1 [file ijms-24-12395-s001.zip › Table S6.xlsx]

## Sheet: Sheet1
Table S6. Primers used in this study.
Gene	Primer Name	Forward primer (5'→3')	Reverse primer (5'→3')	Amplicon size (bp)
				Positive	Negative
Rf3	RM10353	GGACACTTTGAATGAAGGCAACC	TTGTTAGTTGGCGAAAGGAAGC	171	179
	RM10338	GTGAAGTTTCCCTCGGAATCACG	AGCTAGGGAGAAGAAGCGGAAGC	126	117
	PSM354	ACAAGCTAAGGTAGTGTCCATG	CATTTTACCTCAGGCTCTTCA	190	204
Rf4	RM6100	TCCTCTACCAGTACCGCACC	GCTGGATCACAGATCATTGC	144	135
	M19280	ATCTGTCCAGACACCATTTTC	TCCACTGATGAGTGCATTG	147	141
Rf5	InDel-Rf1a	CTGATGATCGAGGAGGAGGTA	TAACGCGTCTTCCATCCTACT	1145	570
Rf6	ID200-1	CACTGCCCACCCAGATTCCTC	AATCCTTGCTGCCTCATTTTGC	1637	1310
